# Supplementary material for: A quaternary tetramer assembly inhibits the deubiquitinating activity of USP25
Source: Nat Commun. 2018 Nov 26;9:4973. doi: 10.1038/s41467-018-07510-5 (PMC6255862; doi:10.1038/s41467-018-07510-5)
Supplement: Supplementary file 4 — Source Data [file 41467_2018_7510_MOESM4_ESM.zip]

Archive with 7 entries (4 files):
- SOURCE DATA/
- SOURCE DATA/RawData6C_final.xlsx
- __MACOSX/
- __MACOSX/SOURCE DATA/
- __MACOSX/SOURCE DATA/._RawData6C_final.xlsx
- SOURCE DATA/RawData_6A_final.xlsx
- __MACOSX/SOURCE DATA/._RawData_6A_final.xlsx
