# Supplementary material for: A quaternary tetramer assembly inhibits the deubiquitinating activity of USP25
Source: Nat Commun. 2018 Nov 26;9:4973. doi: 10.1038/s41467-018-07510-5 (PMC6255862; doi:10.1038/s41467-018-07510-5)
Supplement: Supplementary file 4 — Source Data [file 41467_2018_7510_MOESM4_ESM.zip › SOURCE DATA/RawData6C_final.xlsx]

## Sheet: Hoja1
	Gel 22-08	TK/tub	Rel FL	Gel 02-08	TK/tub	Rel FL	Gel 07-08	TK/tub	Rel FL	Gel 01-09	TK/tub	Rel FL
GFP	1015	0.13	0.42	3475.62	0.24	0.63	4481.1	0.57	0.64	574.65	0.15	0.6
tubulin	8005			14420.3			7800			3715
FL	2680	0.3	1	5180.76	0.38	1	7876.7	0.9	1	1130	0.26	1
tubulin	8814			13499.8			8762.9			4400
P521S	6415	0.71	2.33	11056.8	0.8	2.09	12344.6	1.4	1.56	3430	0.69	2.68
tubulin	9045			13792.2			8820			4980
P522G	4990	0.55	1.81	10146.7	0.89	2.31	9271	1.12	1.24	2450	0.46	1.8
tubulin	9056			11448			8285			5300
E373A	6875	0.74	2.43	8316.85	0.72	1.87	12936.9	1.35	1.5	3011	0.54	2.1
tubulin	9300			11598.1			9600			5570
C651F	4680	0.48	1.57	7811.36	0.61	1.58	7075	1	1.11	2254	0.35	1.37
tubulin	9800			12861			7100			6400
L271W	955	0.12	0.39	5415.17	0.48	1.26	3500	0.5	0.56
tubulin	8000			11173.3			6950
	Rel to FL	Gel 22-8	Gel 02-08	Gel 07-08	Gel 01-09	MEAN	STD.DEV	t-student
	GFP	0.42	0.62	0.64	0.6	0.57	0.1	0.001
	FL	1	1	1	1	1
	P521S	2.33	2.09	1.56	2.68	2.17	0.47	0.02
	P522G	1.81	2.3	1.25	1.79	1.79	0.43	0.03
	E373A	2.43	1.86	1.5	2.1	1.97	0.39	0.02
	C651F	1.57	1.58	1.1	1.37	1.41	0.23	0.04
	L271W	0.39	1.26	0.56		0.74	0.46	0.43
