# Supplementary material for: A quaternary tetramer assembly inhibits the deubiquitinating activity of USP25
Source: Nat Commun. 2018 Nov 26;9:4973. doi: 10.1038/s41467-018-07510-5 (PMC6255862; doi:10.1038/s41467-018-07510-5)
Supplement: Supplementary file 4 — Source Data [file 41467_2018_7510_MOESM4_ESM.zip › SOURCE DATA/RawData_6A_final.xlsx]

## Sheet: Hoja2
			Gel 1	TK/tub	Rel GFP	Gel 2	TK/tub	Rel GFP	Gel 3	TK/tub	Rel GFP	Gel 4	TK/tub	Rel FL	Gel 5	TK/tub	Rel FL
		GFP	435294	0.166618	1	95285.7	0.21424	1	141573	0.122081	1	115335	0.125336	1	176819	0.239424	1
		tubulin	2.61253e+06			444761			1.15967e+06			920210			738515
		FL	787729	0.332899	1.99798	98687.5	0.244844	1.14285	293051	0.249882	2.04686	215071	0.170388	1.35945	193226	0.305897	1.27764
		tubulin	2.36627e+06			403062			1.17276e+06			1.26225e+06			631669
		FL ΔIL	1.0332e+06	0.419096	2.51532	288878	0.695235	3.24512	296150	0.265749	2.17683	412892	0.372968	2.97575	539714	0.778217	3.25037
		tubulin	2.46531e+06			415511			1.1144e+06			1.10704e+06			693526
		FL C178A	515742	0.220374	1.32263				223114	0.184954	1.51501				182981	0.237749	0.993003
		tubulin	2.3403e+06						1.20632e+06						769640
		FL ΔIL C178A	381899	0.161106	0.96692				226728	0.152774	1.25141				159121	0.2105	0.879193
		tubulin	2.37049e+06						1.48408e+06						755918
		NCD	366540	0.146814	0.881141	90079.3	0.174853	0.816155				143961	0.150217	1.19852
		tubulin	2.49664e+06			515170						958349
		NCD ΔIL	476268	0.182881	1.09761	72917.8	0.18692	0.872477				183280	0.151715	1.21047
		tubulin	2.60425e+06			390102						1.20806e+06
		Rel to FL	Gel 1	Gel 2	Gel 3	Gel 4	Gel 5	MEAN	STD.DEV	t-stud VS GFP	t-stud VS FL
		GFP	1	1	1	1	1	1	0
		FL	1.99798	1.14285	2.04686	1.35945	1.27764	1.56495	0.380184	0.0178165
		FL ΔIL	2.51532	3.24512	2.17683	2.97575	3.25037	2.83268	0.423295	2.45927e-05	0.0021216
		FL C178A	1.32263		1.51501		0.993003	1.27688	0.21555	0.0473222
		FL ΔIL C178A	0.96692		1.25141		0.879193	1.03251	0.158878	0.705644
		NCD	0.881141	0.816155		1.19852		0.965272	0.167052	0.571863
		NCD ΔIL	1.09761	0.872477		1.21047		1.06018	0.140498	0.438559

## Sheet: Hoja1
		Gel 1															Gel 3
										Gel 2
		Gel 4								Gel 5
